# Supplementary material for: Differential Screening of Phage-Ab Libraries by Oligonucleotide Microarray Technology
Source: PLoS One. 2008 Jan 30;3(1):e1508. doi: 10.1371/journal.pone.0001508 (PMC2204054; doi:10.1371/journal.pone.0001508)
Supplement: Table S1 — (0.02 MB XLS) [file pone.0001508.s001.xls]

## Sheet: Table S1
	Table S1. Expression of MP-coding genes in a set of 25 cell lines
		ranka
		200		300		400
	Expressionb	%	N	%	N	%	N
	Unique	37	310	32	369	30	411
	Intermediate	62	521	66	747	67	917
	Ubiquitous	2	13	2	21	3	41
	Total	100	844	100	1137	100	1369
	aThe top 200, 300, 400 highest expressed MP genes. b A gene is considered expressed in a cell line if it is included in the indicated rank. c Expressed only in one cell line. d Expressed in a number of cell lines between 2 and 24. e Expressed in all 25 cell lines. Data about transcript abundance were available for about 3,700 Membranome genes (see Materials and Methods).
