# Supplementary material for: Differential Screening of Phage-Ab Libraries by Oligonucleotide Microarray Technology
Source: PLoS One. 2008 Jan 30;3(1):e1508. doi: 10.1371/journal.pone.0001508 (PMC2204054; doi:10.1371/journal.pone.0001508)
Supplement: Table S2 — (0.02 MB XLS) [file pone.0001508.s002.xls]

## Sheet: Table S2
	Table S2. Human cell lines used for selecting Membranome phage-Ab collection
	Cell linea	Tissue	Clones	Reference
	A549	lung	137	ATCC (CCL-185)
	HCT116	colon	50	ATCC (CCL-247)
	HL-60	blood	57	ATCC (CCL-240)
	SW480	colon	302	ATCC (CCL-228)
	G-361	skin	17	ATCC (CRL-1424)
	T-47D	breast	46	ATCC (HTB-133)
	HT-3	cervix	4	ATCC (HTB-32)
	WiDr	colon	258	ATCC (CCL-218)
	MDA-MB-231	breast	118	ATCC (HTB-26)
	MDA-MB-468	breast	35	ATCC (HTB-132)
	BT-474	breast	9	ATCC (HTB-26)
	143B	bone	59	ATCC (CRL-8303)
	AGS	stomach	268	ATCC (CRL-1793)
	SW620	colon	247	ATCC (CCL-227)
	LN405	brain	34	ATCC (ACC-189)
	PerC.6	retina	39	Crucell (The Netherlands)
	HeLa	cervix	169	ATCC (CCL-2)
	RKO	colon	192	ATCC (CRL-2577)
	A-498	kidney	2	ATCC (HTB-44)
	MIA-PaCa-2	pancreas	232	ATCC (CRL-1420)
	MSTO-211H	lung	57	ATCC (CRL-2081)
	SK-CO1	colon	151	ATCC (HTB-39)
	MG63	bone	440	ATCC (CRL-1427)
	CAL-120	breast	426	ATCC (ACC-459)
	SK-N-AS	brain	350	ATCC (CRL-2137)
	A-375	skin	95	ATCC (CRL-1619)
	PANC02.03	pancreas	203	ATCC (CRL-2553)
	LNZTA3WT4	brain	146	ATCC (CRL-11543)
	A498	kidney	2	ATCC (HTB-44)
	DU145	prostate	64	ATCC (HTB-81)
	NHNP	neural progenitor cells	29	CAMBREX (CC-2599)
	HEPATOCYTES	liver	18	CAMBREX (CC-2591)
	U-2OS	bone	181	ATCC (HTB-96)
	5637	urinarybladder	114	ATCC (HTB-9)
	A-673	muscle	381	ATCC (CRL-1598)
	G-402	kidney	340	ATCC (CRL-1440)
	JEG-3	placenta	210	ATCC (HTB-36)
	T98G	brain	251	ATCC (CRL-1690)
	MCF7	breast	303	ATCC (HTB-22)
	NCI-H292	lung	51	ATCC (CRL-1848)
	KATOIII	stomach	197	ATCC (HTB-103)
	KG-1	bonemarrow	88	ATCC (CCL-246)
	PC-3M-luc-C6	prostate	231	ATCC (CRL-1435)
	CAL-27	tongue	151	ATCC (CRL-2095)
	Caov-3	ovary	180	ATCC (HTB-75)
	HEK293T/17	kidney	99	ATCC (CRL-11268)
	HepG2	liver	367	ATCC (HB-8065)
	K-562	Bone marrow	68	ATCC (CCC-243)
	A-204	muscle	323	ATCC (HTB-802)
	A2780	ovary	197	ECACC (93112519)
	A2058	skin	224	ATCC (CRL-11147)
	OAW42	ovary	67	ECACC (85073102)
	C32	skin	155	ATCC (CRL-1535)
	AN3CA	uterus	129	ATCC (HTB-111)
	J82	Urinary bladder	55	ATCC (HTB-1)
	NCI-H460	lung	127	ATCC (HTB-177)
	SKOV-3	ovary	244	ATCC (HTB-77)
	DAOY	brain	129	ATCC (HTB-186)
	A-431	skin	28	ATCC (CRL-1555)
	HPAF-II	pancreas	107	ATCC (CRL-1997)
	LS1034	cecum	48	ATCC (CRL-2158)
	HUVEC	umbelicalvein	198	CAMBREX (CC-2520)
	Hs766T	pancreas	31	ATCC (HTB-134)
	HUH7.5	liver	395	Nakabayashi et al, 1982
		Total	9925
	aCell lines are listed according to the order they have been used to select the Membranome phage-Ab collection.
				DU145
				NHNP
				HEPATOCYTES
