# Supplementary material for: Differential Screening of Phage-Ab Libraries by Oligonucleotide Microarray Technology
Source: PLoS One. 2008 Jan 30;3(1):e1508. doi: 10.1371/journal.pone.0001508 (PMC2204054; doi:10.1371/journal.pone.0001508)
Supplement: Table S3 — (0.01 MB XLS) [file pone.0001508.s003.xls]

## Sheet: Table S3
	Table S3. Binding of anti-TfRC MAbs to target receptor
	Mbr - #	KD (nM)a	koff (msec-1)a	KDapp (nM)b
	2	31	1.14	9.9
	4	4.9	0.24	9.9
	43	140	3.81	3.3
	112	42	0.91	12.3
	114	8.2	0.32	7.1
	ameasured by surface plasmon resonance. bmeasured by cell-ELISA on HCT-116 cells
